# Supplementary material for: Formation of a giant unilocular vacuole via macropinocytosis-like process confers anoikis resistance
Source: eLife. 2024 Nov 7;13:RP96178. doi: 10.7554/eLife.96178 (PMC11542918; doi:10.7554/eLife.96178)
Supplement: Figure 2—source data 1. [file elife-96178-fig2-data1.xlsx]

## Sheet: Sheet1
Figure 2 (B)
TEM analysis		# of inward membrane ruffle
0hr	Cell image 1	2
	Cell image 2	2
	Cell image 5	0
DMSO 6hr	Cell image 6	0
	Cell image 10	1
	Cell image 16	2
Lat.B 6hr	Cell image 1	5
	Cell image 4	9
	Cell image 9	14
	Cell image 13	24
