# Supplementary material for: Formation of a giant unilocular vacuole via macropinocytosis-like process confers anoikis resistance
Source: eLife. 2024 Nov 7;13:RP96178. doi: 10.7554/eLife.96178 (PMC11542918; doi:10.7554/eLife.96178)
Supplement: Figure 2—source data 2. [file elife-96178-fig2-data2.xlsx]

## Sheet: Sheet1
Figure 2 (D)
LatB susp 18hr +/- EIPA
1st	% of large vacuole	=100*(Vac/Hoescht)				total number of cells
	Mock	4.10557	=100*(28/682)		Mock	1489
	Lat.B 5uM	44.9697	=100*(371/825)		Lat.B	1482
	EIPA 50uM	8.65533	=100*(56/647)		EIPA	1256
	LatB+EIPA	6.13497	=100*(30/489)		Lat.B+EIPA	1159
2nd	% of large vacuole	=100*(Vac/Hoescht)
	Mock	5.15464	=100*(25/485)
	Lat.B 5uM	49.0148	=100*(199/406)
	EIPA 50uM	13.0326	=100*(52/399)
	LatB+EIPA	9.77918	=100*(31/317)
3rd	% of large vacuole	=100*(Vac/Hoescht)
	Mock	2.17391	=100*(7/322)
	Lat.B 5uM	37.8486	=100*(95/251)
	EIPA 50uM	0	=100*(0/210)
	LatB+EIPA	0.283286	=100*(1/353)
