# Supplementary material for: Formation of a giant unilocular vacuole via macropinocytosis-like process confers anoikis resistance
Source: eLife. 2024 Nov 7;13:RP96178. doi: 10.7554/eLife.96178 (PMC11542918; doi:10.7554/eLife.96178)
Supplement: Figure 3—source data 2. [file elife-96178-fig3-data2.xlsx]

## Sheet: Sheet1
Figure 3 (C)
24h susp
	1st					2nd					3rd
	LatB		LatB+FCF 100 uM			LatB		LatB+FCF 100 uM			LatB'		LatB+FCF 100 uM'
	GUVac	Hoechst	GUVac	Hoechst		GUVac	Hoechst	GUVac	Hoechst		GUVac	Hoechst	GUVac	Hoechst
	39	54	5	76		59	80	4	81		52	76	3	85
	23	47	2	78		57	85	3	75		47	66	6	74
	33	59	5	91		42	76	5	60		35	61	7	89
	21	36	3	102		38	68	9	105		44	75	7	100
Total	116	196	15	347		196	309	21	321		178	278	23	348
%	59.1837		4.32277			63.4304		6.54206			64.0288		6.6092
		total cell number
	LatB	783
	LatB+FCF	1016
