# Supplementary material for: Formation of a giant unilocular vacuole via macropinocytosis-like process confers anoikis resistance
Source: eLife. 2024 Nov 7;13:RP96178. doi: 10.7554/eLife.96178 (PMC11542918; doi:10.7554/eLife.96178)
Supplement: Figure 3—source data 3. [file elife-96178-fig3-data3.xlsx]

## Sheet: Sheet1
Figure 3 (D)
siSEPT2/9 susp 18h
1st	Image no	Vacuolized	Total cell	%		2nd	Image no	Vacuolized	Total cell	%		3rd	Image no	Vacuolized	Total cell	%
siGL2	1	25	85			siGL2	1	27	125			siGL2	1	31	77
	2	20	91				2	29	61				2	25	80
	3	21	63				3	27	85				3	45	104
	5	25	71				4	28	79				4	47	139
	6	25	81				5	38	129
		116	391	29.6675				149	479	31.1065				148	400	37
siSEPT2/9	1	1	12			siSEPT2/9	1	7	27			siSEPT2/9	1	4	20
	2	0	12				2	5	29				2	5	19
	3	2	18				3	3	31				3	3	18
	4	0	13				4	6	25				4	10	36
	5	2	18				5	4	26				5	8	47
	6	1	22				6	5	26				6	6	35
	7	0	21				7	1	17				7	8	39
		6	116	5.17241				31	181	17.1271				44	214	20.5607
