# Supplementary material for: Formation of a giant unilocular vacuole via macropinocytosis-like process confers anoikis resistance
Source: eLife. 2024 Nov 7;13:RP96178. doi: 10.7554/eLife.96178 (PMC11542918; doi:10.7554/eLife.96178)
Supplement: Figure 3—source data 4. [file elife-96178-fig3-data4.xlsx]

## Sheet: Sheet1
Figure 3 (F)
siDynamin -/+ 24h susp + Lat.B
	1st
	siGL2			siDNM2_1			siDNM2_2			total cell number
	GUVac	Hoechst		GUVac	Hoechst		GUVac	Hoechst	siCon	746
	31	66		21	104		4	90	siDNM2-1	822
	23	86		19	121		5	94	siDNM2-2	712
	37	78		17	103		10	93
	40	91
Total	131	321		57	328		19	277
%	40.81			17.378			6.85921
	2nd
	siGL2			siDNM2_1			siDNM2_2
	GUVac	Hoechst		GUVac	Hoechst		GUVac	Hoechst
	28	58		4	74		6	67
	24	68		12	81		6	72
	26	59		9	84		4	88
	20	45		4	65		3	76
Total	98	230		29	304		19	303
%	42.6087			9.53947			6.27063
	3rd
	siGL2			siDNM2_1			siDNM2_2
	GUVac	Hoechst		GUVac	Hoechst		GUVac	Hoechst
	15	31		5	55		3	24
	32	53		5	43		2	32
	22	50		2	42		3	41
	39	61		4	50		2	35
Total	108	195		16	190		10	132
%	55.3846			8.42105			7.57576
