# Supplementary material for: Formation of a giant unilocular vacuole via macropinocytosis-like process confers anoikis resistance
Source: eLife. 2024 Nov 7;13:RP96178. doi: 10.7554/eLife.96178 (PMC11542918; doi:10.7554/eLife.96178)
Supplement: Figure 3—source data 5. [file elife-96178-fig3-data5.xlsx]

## Sheet: Sheet1
Figure 3 (G)
Dynamin DN mutant +/- 24hr susp + Lat.B
	Dynamin WT_1			Dynamin WT_2			Dynamin WT_3
	GUVac	Hoechst		GUVac	Hoechst		GUVac	Hoechst		total cell number
	33	53		18	37		12	39	WT	607
	29	45		25	58		21	73	K44A	737
	19	43		21	53		20	54
	27	55		24	50		21	47
Total	108	196		88	198		74	213
%	55.102			44.4444			34.7418
	Dynamin K44A_1			Dynamin K44A_2			Dynamin K44A_3
	GUVac	Hoechst		GUVac	Hoechst		GUVac	Hoechst
	2	165		0	70		2	51
	1	121		0	56		0	54
				1	56		0	47
				1	58		1	59
Total	3	286		2	240		3	211
%	1.04895			0.833333			1.4218
