# Supplementary material for: Formation of a giant unilocular vacuole via macropinocytosis-like process confers anoikis resistance
Source: eLife. 2024 Nov 7;13:RP96178. doi: 10.7554/eLife.96178 (PMC11542918; doi:10.7554/eLife.96178)
Supplement: Figure 3—source data 8. [file elife-96178-fig3-data8.zip]

Archive with 1 entries (1 files):
- Figure 3-source data 8.tif
