# Supplementary material for: Formation of a giant unilocular vacuole via macropinocytosis-like process confers anoikis resistance
Source: eLife. 2024 Nov 7;13:RP96178. doi: 10.7554/eLife.96178 (PMC11542918; doi:10.7554/eLife.96178)
Supplement: Figure 4—source data 1. [file elife-96178-fig4-data1.xlsx]

## Sheet: Sheet1
Figure 4 (A)
PI3ki inhibtors+ susp 18hr
1st	% of large vacuole	=100*(Vac/Hoescht)
	Mock	1.47992	=100*(7/473)
	Lat.B	50.3686	=100*(205/407)			total number of cells
	Lat.B 5uM + VPS34-IN1 5uM	2.91262	=100*(9/309)		Mock	1122
	Lat.B +Ly294002 50uM	17.5159	=100*(55/314)		Lat.B	1386
	Lat.B +GDC0941 10uM	54.2017	=100*(129/238)		VPS34-IN1	989
	Lat.B +GDC0941 100nM	47.486	=100*(85/179)		LY294002	876
	Lat.B +TGX221 5uM	48.494	=100*(161/332)		GDC0941 100nM	787
	Lat.B +TGX221 50nM	44.958	=100*(107/238)		TGX221 50nM	801
2nd	% of large vacuole	=100*(Vac/Hoescht)
	Mock	2.68657	=100*(9/335)
	Lat.B	43.9807	=100*(274/623)
	Lat.B 5uM+VPS34-IN1 5uM	3.2491	=100*(9/277)
	Lat.B +Ly294002 50uM	13.0159	=100*(41/315)
	Lat.B +GDC0941 10uM	43.038	=100*(136/316)
	Lat.B +GDC0941 100nM	43.8596	=100*(175/399)
	Lat.B +TGX221 5uM	45.2555	=100*(186/411)
	Lat.B +TGX221 50nM	44.058	=100*(152/345)
3rd	% of large vacuole	=100*(Vac/Hoescht)
	Mock	0.955414	=100*(3/314)
	Lat.B	46.3483	=100*(165/356)
	Lat.B 5uM+VPS34-IN1	1.73697	=100*(7/403)
	Lat.B +Ly294002 50uM	3.64372	=100*(9/247)
	Lat.B +GDC0941 100nM	41.1483	=100*(86/209)
	Lat.B +TGX221 50nM	49.0826	=100*(107/218)
