# Supplementary material for: Formation of a giant unilocular vacuole via macropinocytosis-like process confers anoikis resistance
Source: eLife. 2024 Nov 7;13:RP96178. doi: 10.7554/eLife.96178 (PMC11542918; doi:10.7554/eLife.96178)
Supplement: Figure 4—figure supplement 1—source data 3. [file elife-96178-fig4-figsupp1-data3.zip]

Archive with 1 entries (1 files):
- Figure 4-figure supplement 1-source 7.pdf
