# Supplementary material for: Formation of a giant unilocular vacuole via macropinocytosis-like process confers anoikis resistance
Source: eLife. 2024 Nov 7;13:RP96178. doi: 10.7554/eLife.96178 (PMC11542918; doi:10.7554/eLife.96178)
Supplement: Figure 5—source data 1. [file elife-96178-fig5-data1.xlsx]

## Sheet: Sheet1
Figure 5 (B) & (C)
GUVac and Cleaved caspase 3-positive cells
	DMSO_6hr			Lat.B_6hr			EDTA_6hr			DMSO_12hr			Lat.B_12hr			EDTA_12hr			DMSO_24hr			Lat.B_24hr			EDTA_24hr
	CC3	GUVac	Hoechst	CC3	GUVac	Hoechst	CC3	GUVac	Hoechst	CC3	GUVac	Hoechst	CC3	GUVac	Hoechst	CC3	GUVac	Hoechst	CC3	GUVac	Hoechst	CC3	GUVac	Hoechst	CC3	GUVac	Hoechst
	3	0	207	0	0	138	33	0	288	3	0	142	3	2	242	51	0	139	3	1	192	2	40	108	24	0	42
	0	0	299	1	0	297	38	0	295	1	0	236	5	7	300	52	0	168	2	1	268	3	44	140	41	0	57
	0	0	112	5	0	317	32	0	274	3	0	196	5	7	279	83	0	238				3	46	126	43	0	54
																									29	0	45
																									21	0	39
																									52	0	70
sum	3	0	618	6	0	752	103	0	857	7	0	574	13	16	821	186	0	545	5	2	460	8	130	374	210	0	307
%	0.485437	0		0.797872	0		12.0187	0		1.21951	0		1.58343	1.94884		34.1284	0		1.08696	0.434783		2.13904	34.7594		68.4039
