# Supplementary material for: Formation of a giant unilocular vacuole via macropinocytosis-like process confers anoikis resistance
Source: eLife. 2024 Nov 7;13:RP96178. doi: 10.7554/eLife.96178 (PMC11542918; doi:10.7554/eLife.96178)
Supplement: Figure 5—source data 3. [file elife-96178-fig5-data3.xlsx]

## Sheet: Sheet1
Figure 5G
Susp + FasL
	Lat.B_1			Lat.B_2			Lat.B_3			Lat.B+FasL 100ng/ml_1			Lat.B+FasL 100ng/ml_2			Lat.B+FasL 100ng/ml_3			Lat.B+FasL 500ng/ml_1			Lat.B+FasL 500ng/ml_2			Lat.B+FasL 500ng/ml_3
	Trypan blue	GUVac	Total	Trypan blue	GUVac	Total	Trypan blue	GUVac	Total	Trypan blue	GUVac	Total	Trypan blue	GUVac	Total	Trypan blue	GUVac	Total	Trypan blue	GUVac	Total	Trypan blue	GUVac	Total	Trypan blue	GUVac	Total
	8	35	60	5	46	82	10	50	88	84	10	100	95	6	103	81	9	96	101	1	105	104	3	107	81	0	82
	8	33	60	5	32	64	5	40	71	73	4	81	69	5	79	92	4	99	73	1	74	95	1	97	64	1	66
	4	37	60	6	39	72	8	35	69	69	3	77	73	6	83	98	3	105	77	2	79	86	2	89	68	2	72
	7	36	59	8	29	64	5	33	64	57	4	64	65	4	72	74	9	85	68	1	70	71	1	72	80	1	81
	6	30	54	7	28	61	10	36	64	56	9	72	54	9	71	82	10	96
	5	37	70	17	30	82	3	31	49	83	12	96	47	8	62
sum	38	208	363	48	204	425	41	225	405	422	42	490	403	38	470	427	35	481	319	5	328	356	7	365	293	4	301
%	10.4683	57.3003		11.2941	48		10.1235	55.5556		86.1224	8.57143		85.7447	8.08511		88.7734	7.27651		97.2561	1.52439		97.5342	1.91781		97.3422	1.3289
	Lat.B 24hr+BSA 24hr_1			Lat.B 24hr+BSA 24hr_2			Lat.B 24hr+BSA 24hr_3			Lat.B 24hr+FasL 100ng/ml 24hr_1			Lat.B 24hr+FasL 100ng/ml 24hr_2			Lat.B 24hr+FasL 100ng/ml 24hr_3			Lat.B 24hr+FasL 500ng/ml 24hr_1			Lat.B 24hr+FasL 500ng/ml 24hr_2			Lat.B 24hr+FasL 500ng/ml 24hr_3
	Trypan blue	GUVac	Total	Trypan blue	GUVac	Total	Trypan blue	GUVac	Total	Trypan blue	GUVac	Total	Trypan blue	GUVac	Total	Trypan blue	GUVac	Total	Trypan blue	GUVac	Total	Trypan blue	GUVac	Total	Trypan blue	GUVac	Total
	15	54	84	18	34	61	14	43	63	26	44	77	11	76	107	26	55	93	30	46	80	27	40	81	28	51	91
	20	43	67	14	37	60	7	43	56	14	35	53	21	38	68	19	47	76	30	46	88	22	53	83	24	46	80
	7	36	48	16	27	48	19	36	63	13	30	48	16	42	66	22	51	87	15	39	60	27	40	72	14	29	49
	18	23	49	18	43	64	10	36	49	9	33	48	12	38	54	12	47	70	17	38	61	26	55	93	25	30	65
	14	24	45	9	43	56	9	59	74	18	34	65	14	36	58	18	41	72	21	49	77	21	45	73	26	32	65
	18	38	62	13	28	46	15	42	61	12	33	50	19	31	59	13	42	65	24	30	63	13	31	52	11	42	56
	24	27	57	18	48	74	11	38	53	11	40	55	14	65	90	11	41	57	31	54	92	20	40	68	22	51	80
sum	116	245	412	106	260	409	85	297	419	103	249	396	107	326	502	121	324	520	168	302	521	156	304	522	150	281	486
%	28.1553	59.466		25.9169	63.5697		20.2864	70.8831		26.0101	62.8788		21.3147	64.9402		23.2692	62.3077		32.2457	57.9655		29.8851	58.2375		30.8642	57.8189
		Total n of cells
prior to GUVac	Lat.B+BSA	1193
	Lat.B+FasL 100	1441
	Lat.B+FasL 500	994
post GUVac	Lat.B+BSA	1240
	Lat.B+FasL 100	1418
	Lat.B+FasL 500	1529
