# Supplementary material for: Formation of a giant unilocular vacuole via macropinocytosis-like process confers anoikis resistance
Source: eLife. 2024 Nov 7;13:RP96178. doi: 10.7554/eLife.96178 (PMC11542918; doi:10.7554/eLife.96178)
Supplement: Figure 5—figure supplement 1—source data 1. [file elife-96178-fig5-figsupp1-data1.zip]

Archive with 1 entries (1 files):
- Figure 5-figure supplement 1-source data 1.pdf
